# Supplementary material for: DNA requirement in FANCD2 deubiquitination by USP1-UAF1-RAD51AP1 in the Fanconi anemia DNA damage response
Source: Nat Commun. 2019 Jun 28;10:2849. doi: 10.1038/s41467-019-10408-5 (PMC6599204; doi:10.1038/s41467-019-10408-5)
Supplement: Supplementary file 4 — Source Data [file 41467_2019_10408_MOESM4_ESM.zip]

Archive with 2 entries (2 files):
- Source Data 2 - Uncropped versions of gels and blots presented in the figures.pdf
- Source Data 1 - Raw data of all reported averages in graphs and charts.xlsx
