# Supplementary material for: DNA requirement in FANCD2 deubiquitination by USP1-UAF1-RAD51AP1 in the Fanconi anemia DNA damage response
Source: Nat Commun. 2019 Jun 28;10:2849. doi: 10.1038/s41467-019-10408-5 (PMC6599204; doi:10.1038/s41467-019-10408-5)
Supplement: Supplementary file 4 — Source Data [file 41467_2019_10408_MOESM4_ESM.zip › Source Data 1 - Raw data of all reported averages in graphs and charts.xlsx]

## Sheet: Sheet1
Figure 1b								Figure 1c
	LANES	gel1	gel2	gel3	AVE	STD
	1	0	0	0	0	0			LANES	gel1	gel2	gel3	AVE	STD
	2	60.7554	56.7665	63.5656	60.3625	3.41653			1	0	0	0	0	0
	3	58.2981	54.4647	61.3455	58.0361	3.44788			2	63.7593	65.3425	57.5757	62.2258	4.1042
	4	18.3778	16.6758	19.4531	18.1689	1.40039			3	65.5547	67.3457	60.5466	64.4823	3.52412
	5	58.9693	56.5426	61.6738	59.0619	2.56685			4	64.7953	61.5754	65.6768	64.0158	2.15895
	6	12.3328	11.6368	13.6237	12.5311	1.00818			5	2.4458	1.6789	2.8684	2.33103	0.602998
	7	59.0748	55.4637	62.4535	58.9973	3.49554			6	63.8668	60.4357	66.6764	63.6596	3.1255
	8	7.3589	6.5635	8.3543	7.42557	0.897259			7	64.7547	61.6769	64.6554	63.6957	1.74901
	9	58.0224	55.3453	60.5756	57.9811	2.61539
	10	3.05446	2.5585	1.4648	2.35925	0.813342
	11	57.5655	53.3456	61.5843	57.4985	4.11976

## Sheet: Sheet2
	Figure 3a								Figure 3b
		LANES	gel1	gel2	gel3	AVE	STD
		1	0	0	0	0	0		LANES	gel1	gel2	gel3	AVE	STD
		2	55.4566	58.7853	60.3432	58.195	2.4962		1	0	0	0	0	0
		3	1.0547	2.5324	2.9675	2.18487	1.00264		2	60.3535	56.6456	63.6753	60.2248	3.51662
		4	61.7868	58.4564	56.6843	58.9758	2.59061		3	2.45343	1.5647	2.9546	2.32424	0.703898
		5	56.6858	59.2354	62.5743	59.4985	2.95305		4	57.4546	55.6755	62.4452	58.5251	3.50951
		6	60.7685	56.5464	58.7447	58.6865	2.11165		5	4.6336	2.4367	1.4546	2.84163	1.62772
		7	53.6856	54.5758	57.6654	55.3089	2.08876		6	58.3454	56.4646	61.6473	58.8191	2.62362
		8	52.6768	55.7865	59.6764	56.0466	3.50704		7	57.5654	55.5645	60.4534	57.8611	2.45783
									8	59.5743	57.5657	62.5654	59.9018	2.51589
									9	4.5463	2.5616	3.7822	3.63003	1.00106
									10	57.4634	54.8942	59.7863	57.3813	2.44708
									11	57.6744	55.678	63.5646	58.9723	4.10038
									12	58.2353	55.6753	62.6575	58.856	3.53224

## Sheet: Sheet3
	Figure 4b
	Olaparib				AVE (%)								STD
			uM	Control	KD	KD+WT	KD+11A	KD+3A			Control	KD	KD+WT	KD+11A	KD+3A
			0	100	100	100	100	100			0	0	0	0	0
			1	94.27	82.85	90.46	84.63	86.35			4.57	4.76	3.32	2.44	3.24
			2	86.34	63.54	81.55	71.45	74.23			5.43	5.17	4.55	4.54	4.42
			4	76.41	40.64	78.85	50.46	54.33			4.67	6.25	5.78	3.22	5.33
			6	63.25	19.83	58.86	33.36	35.13			6.21	4.45	4.97	5.65	4.32
			10	43.54	11.83	37.94	12.34	14.35			4.32	3.54	4.1	4.72	3.56
	MMC
					AVE (%)								STD
			uM	Control	KD	KD+WT	KD+11A	KD+3A			Control	KD	KD+WT	KD+11A	KD+3A
			0	100	100	100	100	100			0	0	0	0	0
			10	83.46	55.64	81.76	70.44	75.67			3.44	5.21	3.34	4.32	3.223
			20	70.46	28.56	69.77	48.54	50.73			4.65	6.33	5.54	3.43	2.76
			40	55.75	14.54	51.65	31.65	36.32			5.23	4.63	5.22	4.53	3.78
			60	26.42	11.54	24.76	14.54	16.32			4.65	5.24	4.98	4.06	4.34
			80	19.34	7.75	16.54	12.54	13.57			3.67	4.63	2.15	5.47	4.84
	Figure 4c
			LANES	gel1	gel2	gel3	AVE	STD
			1	0.6525	0.53477	0.3654	0.517557	0.144322
			2	0.3422	0.74584	0.5343	0.54078	0.201898
			3	69.3242	66.6435	60.4152	65.461	4.57071
			4	0.6812	0.4364	0.3952	0.504267	0.154607
			5	64.4214	62.2135	59.4211	62.0187	2.50584
			6	61.5315	59.6433	57.5311	59.5686	2.00124
			7	36.4214	32.325	28.5342	32.4269	3.94459
			8	0.3501	0.1454	0.09214	0.19588	0.136187
			9	31.4234	28.4556	25.3577	28.4122	3.03308
			10	65.1241	60.5435	57.6443	61.104	3.77127
			11	0.6914	0.5325	0.1436	0.455833	0.281832
			12	58.6432	56.4354	52.5321	55.8702	3.0945
	Figure 4d
	MMC				AVE (%)								STD
		uM	WT	siCont	si + Vec	si + UAF	si + AP	si+ 6K7K			WT	siCont	si + Vec	si + UAF1	si + AP1	si+ AP1-DM
		0	100	100	100	100	100	100			0	0	0	0	0	0
		10	85.3892	65.6837	54.6059	63.4635	51.6781	54.5157			2.94986	3.06565	3.14993	2.95567	2.70083	3.30555
		20	73.4538	35.8162	24.872	34.346	26.7608	22.5472			3.11035	4.04617	4.05559	4.05559	4.05559	3.014
		40	58.6935	22.3706	12.7567	20.7615	14.6668	13.6651			3.13787	2.96085	2.1025	2.24874	3.21075	3.19937
		60	32.7335	12.3049	8.3011	14.4	9.57341	11.0128			4.04973	2.85958	1.43909	2.95514	2.29925	2.55551
		80	18.7586	6.37968	5.3989	5.38359	6.34673	6.39567			3.40999	1.0555	0.856345	0.694037	1.00502	0.967139
					AVE (%)								STD
		uM	WT	si+ 3A	si+ 3A+AP	si+3A+DM					WT	si+ 3A	si+ 3A+AP	si+3A+DM
		0	100	100	100	100					0	0	0	0
		10	85.3892	57.3442	71.5943	56.458					2.94986	3.11005	3.14501	3.10952
		20	73.4538	27.2479	52.6268	30.2177					3.11035	3.014	3.014	2.19149
		40	58.6935	17.4075	38.5665	16.8164					3.13787	3.24986	3.53096	2.94027
		60	32.7335	12.6451	22.1622	15.6674					4.04973	3.20885	2.80943	3.209
		80	18.7586	7.40059	17.5108	7.61028					3.40999	0.939862	2.11644	1.13595
					AVE (%)								STD
		uM	WT	si+ 11A	si+ 11A+AP	si+11A+DM					WT	si+ 11A	si+ 11A+AP	si+11A+DM
		0	100	100	100	100					0	0	0	0
		10	85.3892	53.8155	70.2394	51.3811					2.94986	3.61217	2.804	3.93817
		20	73.4538	28.6275	51.3164	25.5713					3.11035	2.84858	4.5559	3.09578
		40	58.6935	12.1302	36.451	15.5028					3.13787	2.49585	2.5861	3.57199
		60	32.7335	10.7558	18.4548	8.40871					4.04973	2.26248	3.98381	1.49634
		80	18.7586	7.10964	15.8457	6.21278					3.40999	0.592014	3.38501	0.956392

## Sheet: Sheet4
	Figure S1b									Figure S3a
		LANES	gel1	gel2	gel3	AVE	STD				LANES	gel1	gel2	gel3	AVE	STD
		1	0	0	0	0	0				1	0	0	0	0	0
		2	65.6546	67.5754	59.5463	64.2588	4.19259				2	57.3511	60.6456	63.2456	60.4141	2.95406
		3	8.54657	6.3547	10.8775	8.59292	2.26176				3	1.9643	2.6374	3.1432	2.58163	0.591425
		4	14.7765	17.7567	10.6754	14.4029	3.5554				4	52.3523	57.5256	55.5322	55.1367	2.60923
		5	26.6546	24.5578	29.5754	26.9293	2.52005				5	17.3255	20.5356	23.2145	20.3585	2.94849
		6	38.6769	35.6756	42.7436	39.032	3.54736				6	7.24576	9.5335	10.4211	9.06679	1.63831
		7	62.6557	60.3435	64.4256	62.4749	2.04704				7	0.3525	1.6749	1.9353	1.3209	0.848705
											8	56.3243	58.4536	60.3242	58.3674	2.00134
											9	54.2235	60.4562	55.3532	56.6776	3.32073
											10	19.4214	23.6346	20.3425	21.1328	2.215
											11	11.4344	10.4325	8.2344	10.0338	1.63684
											12	0.5357	2.4214	2.5315	1.82953	1.12184
											13	57.2354	59.4521	61.5464	59.4113	2.15579
	Figure 4b
	MMC				AVE (%)					STD
			uM	Con	Ko #10	Ko #23			Con	Ko #10	Ko #23
			0	100	100	100			0	0	0
			10	86.43	62.54	68.67			4.65	3.67	5.03
			20	73.46	32.45	38.42			5.57	5.75	6.76
			40	52.83	19.56	13.764			5.14	4.74	3.65
			60	30.73	11.53	9.85			3.86	4.92	6.16
			80	14.29	6.83	4.43			3.45	2.78	3.75
